# Supplementary material for: Relationship between Self-Perception of Aging and Quality of Life in the Different Stages of Reproductive Aging in Mexican Women
Source: Int J Environ Res Public Health. 2022 Jun 2;19(11):6839. doi: 10.3390/ijerph19116839 (PMC9180910; doi:10.3390/ijerph19116839)
Supplement: Supplementary file 1 [file ijerph-19-06839-s001.zip]

Archive with 1 entries (1 files):
- ijerph-1668994-supplementary.pdf
